# Supplementary material for: Single-cell profiling of lncRNAs in human germ cells and molecular analysis reveals transcriptional regulation of LNC1845 on LHX8
Source: eLife. 2023 Jan 5;12:e78421. doi: 10.7554/eLife.78421 (PMC9859043; doi:10.7554/eLife.78421)
Supplement: Figure 5—figure supplement 1—source data 1. [file elife-78421-fig5-figsupp1-data1.zip]

Archive with 18 entries (17 files):
- Figure 5-figure supplement 1-source data 1 78421/
- __MACOSX/._Figure 5-figure supplement 1-source data 1 78421
- Figure 5-figure supplement 1-source data 1 78421/Figure 5-figure supplement 1A-source data 4.tif
- __MACOSX/Figure 5-figure supplement 1-source data 1 78421/._Figure 5-figure supplement 1A-source data 4.tif
- Figure 5-figure supplement 1-source data 1 78421/Figure 5-figure supplement 1A-source data 3.tif
- __MACOSX/Figure 5-figure supplement 1-source data 1 78421/._Figure 5-figure supplement 1A-source data 3.tif
- Figure 5-figure supplement 1-source data 1 78421/Figure 5-figure supplement 1A-source data 2.tif
- __MACOSX/Figure 5-figure supplement 1-source data 1 78421/._Figure 5-figure supplement 1A-source data 2.tif
- Figure 5-figure supplement 1-source data 1 78421/Figure 5-figure supplement 1A-source data 1.tif
- __MACOSX/Figure 5-figure supplement 1-source data 1 78421/._Figure 5-figure supplement 1A-source data 1.tif
- Figure 5-figure supplement 1A-source data 4.pdf
- __MACOSX/._Figure 5-figure supplement 1A-source data 4.pdf
- Figure 5-figure supplement 1A-source data 3.pdf
- __MACOSX/._Figure 5-figure supplement 1A-source data 3.pdf
- Figure 5-figure supplement 1A-source data 2.pdf
- __MACOSX/._Figure 5-figure supplement 1A-source data 2.pdf
- Figure 5-figure supplement 1A-source data 1.pdf
- __MACOSX/._Figure 5-figure supplement 1A-source data 1.pdf
