# Supplementary material for: Single-cell profiling of lncRNAs in human germ cells and molecular analysis reveals transcriptional regulation of LNC1845 on LHX8
Source: eLife. 2023 Jan 5;12:e78421. doi: 10.7554/eLife.78421 (PMC9859043; doi:10.7554/eLife.78421)
Supplement: Figure 5—figure supplement 1—source data 2. [file elife-78421-fig5-figsupp1-data2.zip]

Archive with 14 entries (13 files):
- Figure 5-figure supplement 1-source data 2/
- __MACOSX/._Figure 5-figure supplement 1-source data 2
- Figure 5-figure supplement 1-source data 2/Figure 5-figure supplement 1E-source data 5.tif
- __MACOSX/Figure 5-figure supplement 1-source data 2/._Figure 5-figure supplement 1E-source data 5.tif
- Figure 5-figure supplement 1-source data 2/Figure 5-figure supplement 1E-source data 3 4.tif
- __MACOSX/Figure 5-figure supplement 1-source data 2/._Figure 5-figure supplement 1E-source data 3 4.tif
- Figure 5-figure supplement 1-source data 2/Figure 5-figure supplement 1E-source data 1 2.tif
- __MACOSX/Figure 5-figure supplement 1-source data 2/._Figure 5-figure supplement 1E-source data 1 2.tif
- Figure 5-figure supplement 1E-source data 5.pdf
- __MACOSX/._Figure 5-figure supplement 1E-source data 5.pdf
- Figure 5-figure supplement 1E-source data 3,4.pdf
- __MACOSX/._Figure 5-figure supplement 1E-source data 3,4.pdf
- Figure 5-figure supplement 1E-source data 1,2.pdf
- __MACOSX/._Figure 5-figure supplement 1E-source data 1,2.pdf
