# Supplementary material for: Single-cell profiling of lncRNAs in human germ cells and molecular analysis reveals transcriptional regulation of LNC1845 on LHX8
Source: eLife. 2023 Jan 5;12:e78421. doi: 10.7554/eLife.78421 (PMC9859043; doi:10.7554/eLife.78421)
Supplement: Figure 6—figure supplement 2—source data 1. [file elife-78421-fig6-figsupp2-data1.zip]

Archive with 10 entries (9 files):
- Figure 6-figure supplement 2-source data 1-3/
- __MACOSX/._Figure 6-figure supplement 2-source data 1-3
- Figure 6-figure supplement 2-source data 1-3/labelled Figure 6-figure supplement 2-source data 1.scn
- __MACOSX/Figure 6-figure supplement 2-source data 1-3/._labelled Figure 6-figure supplement 2-source data 1.scn
- Figure 6-figure supplement 2-source data 1-3/labelled Figure 6-figure supplement 2-source data 1.tif
- __MACOSX/Figure 6-figure supplement 2-source data 1-3/._labelled Figure 6-figure supplement 2-source data 1.tif
- Figure 6-figure supplement 2-source data 1-3/Figure 6-figure supplement 2-source data 1.scn
- __MACOSX/Figure 6-figure supplement 2-source data 1-3/._Figure 6-figure supplement 2-source data 1.scn
- Figure 6-figure supplement 2-source data 1-3/Figure 6-figure supplement 2-source data 1.tif
- __MACOSX/Figure 6-figure supplement 2-source data 1-3/._Figure 6-figure supplement 2-source data 1.tif
